# Supplementary material for: Psychosocial Aspects of Infertility and Medically Assisted Reproduction in Serbia: A COMPI-Based Single Centre Study
Source: Healthcare (Basel). 2026 May 21;14(10):1429. doi: 10.3390/healthcare14101429 (PMC13207317; doi:10.3390/healthcare14101429)
Supplement: Supplementary file 1 [file healthcare-14-01429-s001.zip]

Archive with 1 entries (1 files):
- healthcare-4272024-supplementary.pdf
